# Supplementary material for: Association of Personality Traits with Life and Work of Medical Students: An Integrative Review
Source: Int J Environ Res Public Health. 2022 Sep 28;19(19):12376. doi: 10.3390/ijerph191912376 (PMC9566667; doi:10.3390/ijerph191912376)
Supplement: Supplementary file 1 [file ijerph-19-12376-s001.zip]

Archive with 1 entries (1 files):
- ijerph-1860677-supplementary.xlsx
