# Supplementary material for: Association of Personality Traits with Life and Work of Medical Students: An Integrative Review
Source: Int J Environ Res Public Health. 2022 Sep 28;19(19):12376. doi: 10.3390/ijerph191912376 (PMC9566667; doi:10.3390/ijerph191912376)
Supplement: Supplementary file 1 [file ijerph-19-12376-s001.zip › ijerph-1860677-supplementary.xlsx]

## Sheet: Sheet1
Table S1 The methodological characteristics of the research-type studies included in this review.
Author, year, and country	Title of the Study	Aim	Study Type	Sample	Median Age or Mean (Years)/Gender (%)	Methods/Scales	Observations
Judge et al., 1999, USA [2]	The Big Five Personality Traits, General Mental Ability, and Career Success Across the Life Span	To examine the dispositional correlates of career success	Prospective observational longitudinal study	244 families from Berkeley, California —study 1 74 participants through pediatricians and obstetricians —study 2 212 elementary school students —study 3	-/- —study 1 -/- —study 2 -/- —study 3	NEO-PI, clinical personality assessments, Stanford-Binet intelligence test	Conscientiousness positively predicted career success, neuroticism negatively predict success, and general mental ability positively predict extrinsic career success.
Duggan et al., 2014, USA [3]	Personality and Healthy Sleep: The Importance of Conscientiousness and Neuroticism	To explore the links between personality and healthy sleep patterns	Prospective study	436 university students	19.88/ 50% M	BFI, MEQ, Sleep Hygiene Index, PSQI, Epworth Sleepiness Scale	Personality has a association with sleep health.
Peterson et al., 2017, USA [4]	Association between elementary school personality and high school smoking and drinking	To test the association between elementary school personality and high school smoking and drinking	Longer-term prospective longitudinal study	1897 youth in 5th grade —wave 1 1428 high school students —wave 2	10.33/- —wave 1 -/- —wave 2	Drinking Styles Questionnaire, The UPPS-P Child Version, PDS, CES-D, PANAS-C	Three personality traits predict children’s drinking and smoking behavior at age 15.
Mõttus et al., 2013, UK [6]	The associations between personality, diet and body mass index in older people	To investigate the associations between Five-Factor Model personality traits, dietary patterns and body mass index (BMI)	Prospective study	1,091 members of Lothian Birth Cohort 1936 tested at age 70 years	69.6 ± 0.5 SD/50.2%	FFQ, NEO-FFI	Personality traits are associated with dietary patterns in older age.
Keller et al., 2015, USA [7]	Does personality influence eating styles and food choices? Direct and indirect effects	To examine the direct and indirect effects of the Big Five personality traits on eating styles and food choices	Prospective study	951 general population	55/49.2% M	NEO-FFI, DEBQ, FFQ	Personality plays a role in adherence to a diet, either indirectly by influencing regulatory eating styles or directly by influencing food consumption.
Ferguson et al., 2014, UK [12]	The 'dark side' and 'bright side' of personality: when too much conscientiousness and too little anxiety are detrimental with respect to the acquisition of medical knowledge and skill	To test the associations between the Big 5 personality traits and learning outcomes across the 5 years of a medical degree	Prospective study	220 UK medical students	18.5/62% F	Goldberg's 35 bi-polar markers, PQA, MAT, GCSE, A level	The association between one personality trait and learning outcomes may change in direction as context changes.
Kwon et al., 2016, Korean [13]	Specialty choice preference of medical students according to personality traits by Five-Factor Model	To determine the relationship between personality traits, using the Five-Factor Model, and characteristics and motivational factors affecting specialty choice in Korean medical students	Prospective study	110 medical students	-/-	BFI-K-10	Personal interest and personality traits are significant influential factors determining specialty choice in medical students.
Wichers et al., 2012, Belgium [14]	A time-lagged momentary assessment study on daily life physical activity and affect	To examine the effects of physical activity on affective state	Prospective study	504 female twins	27/100% F	Point Likert Scales, Eysenck Personality Scale, SCL-90R	The study supports a causal effect of physical activity on positive affect.
Hintsanen et al., 2014, Australia, Finland [15]	Five-factor personality traits and sleep: evidence from two population-based cohort studies	To examine associations between five factor personality traits and average sleep duration, sleep deficiency, and sleep problems	Prospective study	1104 adults —study in Australia 1623 adults —study in Finland	-/62.2%F —study in Australia -/58.0% F —study in Finland	NEO-FFI, —study in Australia NEO-FFI, NEO-PI, Jenkins’s scale —study in Australia	Increasing the knowledge on personality and sleep may benefit more personalized treatment of sleep disorders.
Weston et al., 2020, USA [16]	Personality traits predict dietary habits in middle-to-older adults	To examine the associations between traits and dietary habits and whether healthy eating predicted health at age 60, with the Hawaii Personality and Health Cohort	Prospective study	665 adults	44.09/48% F	BMI, NEO, SES, Hawaii Quantitative Food Frequency Questionnaire	Eating healthy foods was associated with higher agreeableness, conscientiousness, emotional stability, and openness, and predicted better self-rated health and lower BMI.
Zvolensky et al., 2015, US [17]	Big five personality factors and cigarette smoking: A 10-year study among US adults	To examine the relation between the big five personality traits and any lifetime cigarette use, progression to daily smoking, and smoking persistence	Prospective study	2101 adults	-/-	MIDI, CIDI-SF	Personality factors—most consistently neuroticism—are important to assess and perhaps target during intervention programs for smoking behavior.
Kulkarni et al., India 2018 [18]	Role of personality in tobacco smoking behavior in corporate sector: A cross-sectional study	To assess the level of nicotine dependence in tobacco smokers, study their personality profile, and association of their personality traits with continuing smoking behavior	cross-sectional study	200 adults	-/-	FTND, NEO-FFI	Understanding one's personality would be helpful to identify health-enhancing (which help to attempt at quitting) and health-destructive (which were responsible for relapse) behaviors.
Lupattelli et al., Norway 2021 [20]	Personality and its relation to the use of alcohol and cigarettes during pregnancy: A multinational study	To explore the impact of women's personality on drinking and smoking habits before and during pregnancy	Prospective study	9187 women	-/100% F	BFI	The importance of personality and country of residence with regard to providing adequate pre- and postnatal health care.
Skøt et al., Denmark 2018 [21]	Who perceives a higher personal risk of developing type 2 diabetes? A cross-sectional study on associations between personality traits, health-related behaviours and perceptions of susceptibility among university students in Denmark	To investigate direct and indirect (mediated via health-related behaviours and body mass index) associations between the Five-Factor Model personality traits and T2D risk perception among university students in Denmark	cross-sectional study	1205 students	25/80% F	TIPI	Personality traits, health-related behaviours and body mass index are associated with T2D risk perception among young adults.
Vollrath et al., Switzerland 1999 [22]	Personality, risky health behaviour, and perceived susceptibility to health risks	To examine the relations between personality (Five-Factor Model), risky health behaviours, and perceptions of susceptibility to health risks among 683 university students	Prospective study	683 university students	24.8 ± 3.5 SD/53.2% F	NEO-FFI	Agreeableness and Conscientiousness have negative effects on perceptions of susceptibility, Neuroticism is the only personality dimension to show positive direct effects on perceptions of susceptibility as well as negative indirect effects.
Healy et al., Australia 2008 [26]	Television time and continuous metabolic risk in physically active adults	To examine the dose-response associations of television-viewing time with continuous metabolic risk variables	Prospective study	4064 adults	-/-	_	Television-viewing time is positively associated with a number of metabolic risk variables.
Bailey et al., USA 2021 [27]	Association of obesity and diabetes with physical activity and fruit and vegetable consumption in stroke survivors	To explore the association of obesity and diabetes with poor diet and insufficient PA in stroke survivors	Prospective cross-sectional study	32 876 stroke survivors	-/-	_	Results indicate a joint effect of obesity and diabetes with low PA among stroke survivors.
Sutin et al., USA 2016 [32]	Personality traits and body mass index: Modifiers and mechanisms	To identify how demographic factors (sex, age, ethnicity) modify the association between personality traits and body mass index (BMI) and to test the extent that diet and physical activity account for the personality-BMI relations	Cross-sectional study	5150 adults	44.61 ± 15.25 SD/50% F	BMI, BFI, Annual Behavioral Risk Factor Surveillance System	The links between personality traits and BMI and suggests that physical activity, more than diet, is a key factor in these associations.
Sutin et al., USA 2011 [33]	Personality and obesity across the adult life span	To examine how personality traits are associated with multiple measures of adiposity and with fluctuations in body mass index (BMI)	longitudinal study	1988 volunteers	-/-	BMI, NEO-PI-R	Personality traits are associated with BMI.
Stienen et al., France 2019 [34]	Mean BMI, visit-to-visit BMI variability and BMI changes during follow-up in patients with acute myocardial infarction with systolic dysfunction and/or heart failure: insights from the High-Risk Myocardial Infarction Initiative	To evaluate several BMI measurements and study their association with cardiovascular outcomes	cohort study	12719 patients	65 ± 11 SD/72% M	BMI	Mean BMI < 26 kg/m2 and a BMI decrease during follow-up were independently associated with CV death in patients with MI and LV systolic dysfunction, HF or both.
Chen et al., China 2019 [35]	The relationship between obesity subtypes based on BMI and cardio-cerebrovascular disease	To identify the effects of various obesity phenotypes and metabolic abnormalities on cardio-cerebrovascular disease	cross-sectional study	10089 participants	-/-	BMI	Metabolic abnormalities are a more important risk factor than obesity for cardio-cerebrovascular disease.
Marini et al., USA 2020 [36]	Mendelian Randomization Study of Obesity and Cerebrovascular Disease	To systematically investigate causal relationships between obesity and cerebrovascular disease and the extent to which hypertension and hyperglycemia mediate the effect of obesity on cerebrovascular disease	Prospective study	694649 subjects	-/-	BMI WHR	Abdominal adiposity may trigger causal pathological processes.
Gray et al., USA 2015 [37]	Relation between BMI and diabetes mellitus and its complications among US older adults	To determine effects of elevated body mass index (BMI) on type 2 diabetes mellitus (DM) onset and its complications among U.S. elderly	Prospective study	14657 participants	-/-	BMI	Having even moderately elevated BMI is associated with increased risk of developing DM complications.
Magee et al., Australia 2011 [41]	Big-Five personality factors, obesity and 2-year weight gain in Australian adults	To examine whether the Big-Five Personality factors were associated with obesity and 2-year weight gain in Australian adults	Prospective study	5265 Australian adults	-/52.6% F	BMI, HILDA, Goldberg’s Big Five Markers Scale, Short-Form Health Survey	The relationships between personality and obesity/weight gain were not moderated by age or sex.
Armon et al., Israel 2013 [42]	Personality Traits and Body Weight Measures: Concurrent and Across–Time Associations	To tested the possibility that the five-factor model of personality is associated with three measures of body weight and with changes in their levels over time and that these associations are gender specific.	Prospective cross-sectional study	2664 participants —Time 1 1492 participants —Time 2	47.57 ± 9.72 SD/- —Time 1 51.32 ± 9.86 SD/68.1% —Time 2	Big Five Mini-Marker scale, BMI	Anthropometric changes over time are associated with individual personality predispositions.
Sieurin et al., Sweden 2016 [46]	Personality traits and the risk for Parkinson disease: a prospective study	To explored the association between the personality traits, neuroticism and introversion, and risk of Parkinson disease (PD)	Prospective study	29852 individuals	-/-	EPI-Q	The study provides evidence that neuroticism is associated with an increased risk of PD that is in part suppressed by smoking.
Jovanovic et al., Serbian 2016 [47]	The validity of the Satisfaction with Life Scale in adolescents and a comparison with single-item life satisfaction measures: a preliminary study	To evaluate the structural validity of the Satisfaction with Life Scale (SWLS) among adolescents and to test measurement invariance across gender; to compare the criterion and convergent validity of the SWLS and single-item life satisfaction measures among adolescents	Preliminary study	481 adolescents —Study 1 283 adolescents —Study 2 220 adolescents —Study 3	17.01±0.72 SD/54.9% F —Study 1 17.34±0.49 SD/64% F —Study 2 16.73±0.72 SD/79.5% F —Study 3	SWLS —Study 1 SWLS Single-Item Measure of Life Satisfaction, DASS-21, PANAS, —Study 2 SWLS —Study 3	The single-item life satisfaction measures perform as well as the SWLS in adolescent samples.
Zivkovic et al., Serbian 2021 [48]	The Role of Personality in Prediction of Satisfaction With Life in Recreational Athletes During the First Wave of Pandemic Covid-19	to contribute to the understanding of the concept of satisfaction with life by determining the relationship between personality traits and the subjective experience of satisfaction with life in students—recreational athletes	Prospective study	120 undergraduate students	23.63 ± 2.070 SD/54.2% F	EPQ, SWLS	The more extraverted participants have a keener subjective sense of satisfaction with life.
Navarro-Prados et al., Spain 2018 [52]	Relationship Between Personality Traits, Generativity, and Life Satisfaction in Individuals Attending University Programs for Seniors	to assess personality traits of older adults and their contribution to life satisfaction and gen- erative interest	Prospective study	342 older participants	67.89 ± 6.52 SD/66% F	NEO-FFI, LGS, SWLS	These results open the way to develop intervention programs that enhance positive personality traits and generative interest to improve quality of life of older people.
Heilmann et al., Germany 2021 [53]	The Importance of the “Big Five” Personality Traits for Subjective Health and Life Satisfaction in Adolescence: Results of the National Educational Panel Study (NEPS)	to analyze the associa tion between the Big Five personality traits and self-reported health as well as life satisfaction of adolescents in Germany	Prospective study	5440 adolescents	-/-	BFI-10	The results suggest that certain personality traits, namely the Big Five can be important indicators of health and life satisfaction of adolescents in early adolescence. However, further studies are needed to assess the link between the Big Five and its generalizability to other age groups.
Kjeldstadli et al., Norway 2006 [54]	Life satisfaction and resilience in medical school--a six-year longitudinal, nationwide and comparative study	To examine the relationship between life satisfaction among medical students and a basic model of personality, stress and coping	longitudinal, nationwide and cross-sectional study	375 medical students —the fist assessment 302 medical students —the second assessment 287 medical students —the final year assessment 236 medical students —cresponded on all three occasions 65 university students —comparison group for the medical students in their first year 136 university students —comparison group for the medical students in their final year	22.1 ± 3.1 SD/54% F —the fist assessment 24.8 ± 2.6 SD/59% F —the second assessment 27.7± 2.4 SD/55% F —the final assessment 21.6 ± 2.5 SD/60% F —responded on all three occasions 23.2± 1.6 SD/63% F —comparison group for the medical students in their first year 27.7± 1.9 SD/51% F —comparison group for the medical students in their final year	Point Likert Scale, BCI, PMSS, WCCL	Life satisfaction decreases somewhat during medical school.
Tyssen et al., Norway 2009 [56]	Lower life satisfaction in physicians compared with a general population sample : a 10-year longitudinal, nationwide study of course and predictors	To study the life satisfaction of doctors compared with the general population sample	Prospective observational longitudinal study	522 medical students in the final term of medical school —T1 390 medical students at the end of hospital internship —T2 423 medical students in their fourth postgraduate year —T3 390 medical students in their ninth postgraduate year —T4 260 medical students —responded at all four observational times 1655 adults —Comparison group compared with T3 677 adults —Comparison group compared with T4	28 ± 2.8 SD/57% F —T1 29 ± 2.8 SD/56% F — T2 31 ± 2.4 SD/55% F —T3 -/55% F —responded at all four observational times 31 (SD=2.0) / 65% F —Comparison group compared with T3 37 (SD=2.1) / 58% F —Comparison group compared with T4	BCI, Cooper’s Job Stress Questionnaire, SCL	Personality predict life satisfaction over the years.
Wilhelmsson et al., Sweden 2011 [57]	Are female students in general and nursing students more ready for teamwork and interprofessional collaboration in healthcare?	To investigate whether or not such student characteristics as gender, previous working experience in healthcare, educational progress and features of the learning environment, such as educational programmes and curriculum design, have an impact on their open-mindedness about co-operation with other professions	cross-sectional study	670 students	-/73.1% F	RIPLS	Female students and nursing students have more positive views of interprofessional learning and are more open-minded about co-operation with other professions.
Guilera et al., 2019, Spain [58]	Empathy and big five personality model in medical students and its relationship to gender and specialty preference: a cross-sectional study	To explore the relation-ship between empathy and personality	Prospective cross-sectional study	110 medical students	22/76.4% F	JSPE IRI EQ NEO-FFI	Empathy is related to personality.
Baron-Cohen et al., 2004, United Kingdom [59]	The empathy quotient: an investigation of adults with Asperger syndrome or high functioning autism, and normal sex differences	To test EQ score in high-functioning autism (HFA) and Asperger Syndrome (AS)	Prospective case–control study	180 high-functioning autism (HFA) and Asperger Syndrome (AS) subjects	34.2/72.22% M	EQ, WAIS-R	Empathy deficit in AS/HFA.
Hojat et al., 2011, USA [61]	Empathic and sympathetic orientations toward patient care: conceptualization, measurement, and psychometrics	To develop instruments for measuring empathic and sympathetic orientations in patient care and to provide evidence in support of their psychometrics	Prospective observational study	201 medical students	-/-	JSE, IRI, Empathic and Sympathetic Care	The validated measures of empathic and sympathetic orientation provide research opportunities.
Banerjee et al., 2021, USA [63]	Oncology Care Provider Training in Empathic Communication Skills to Reduce Lung Cancer Stigma	To evaluate usefulness of an OCP-targeted empathic communication skills (ECS) training to reduce the stigma of lung cancer and improve communication	Prospective study	30 patients with lung cancer	-/-	Satisfaction with Communication, lung cancer stigma	Empathy-based, stigma-reducing communication may lead to improved assessments of tobacco use and smoking cessation for patients with smoking-related cancers.
Klitzman et al., 2006, USA [64]	Improving education on doctor-patient relationships and communication: lessons from doctors who become patients	To understand insights that doctors who become patients may gain concerning ways to improve doctor-patient relationships and communication in order to improve medical education	Prospective study	50 doctors	-/-	_	Doctors reported increased sensitivity to patients' experiences and empathy in doctor-patient communication.
Wang et al., 2022, China [65]	The Effects of Physicians' Communication and Empathy Ability on Physician-Patient Relationship from Physicians' and Patients' Perspectives	To examine the effectiveness of PC in predicting PPR from a two-way perspective of physicians and patients and the underlying mechanisms that influence PPR	Prospective study	2665 physicians 2983 patients	-/-	Physician Communication Scale , JSPE, DPPRQ-10, PDRQ-15	Physician empathy is a significant predictor of physician communication and physician–patient relationship among physicians and patients.
Magalhães et al., 2012, Portugal [66]	Empathy of medical students and personality: evidence from the Five-Factor Model	To test hypothetical associations between personality dimensions and empathy scores in medical students	Prospective observational study	350 medical students	-/69.8% F	NEO-FFI, JSPE-spv	Personality of students should be taken into account in programs to enhance empathy.
Costa et al., 2014, Portugal [67]	Associations between medical student empathy and personality: a multi-institutional study	To assess associations across institutions, looking for personality differences between students with high empathy and low empathy levels	Prospective observational study	472 medical students	21/66.10% F	NEO-FFI, JSPE	Medical schools may need to pay attention to the personality of medical students.
Shankar et al., 2013, Caribbean [68]	Student attitude towards communication skills learning in a Caribbean Medical School	To establish the attitude of students towards to communication skils	Prospective observational study	73 undergraduate medical students	20–25 years/47.1% M	CSAS	Students overall have a positive attitude towards communication skills.
Franco et al., 2020, Brazilia [69]	The assessment of personality traits and its association with learning communication skills	To investigate the association between personality traits and attitudes toward learning communication skills in undergraduate medical students	Prospective observational study	204 students	-/-	CSAS, BFMM	Relation between agreeableness, extraversion and openness to experience with attitudes on communication skills in students.
Chew et al., 2013, Malaysia [70]	Emotional intelligence and academic performance in first and final year medical students: a cross-sectional study	To examine the effect of EI on academic performance in first- and final-year medical students	Prospective cross-sectional study	163 medical students	21.8 ± 1.98 SD/68.7% F	MSCEIT	Emotional skill development may enhance medical students’ academic performance.
Bertram et al., 2016, USA [71]	Strong correlations between empathy, emotional intelligence, and personality traits among podiatric medical students: A cross-sectional study	To evaluate empathy levels in podiatric medical students in a 4-year doctoral program	Prospective cross-sectional observational study	150 medical students	-/53.3% F	EI, JSPE, NEO-FFI	Strong correlation between empathy, EI, and personality in podiatric medical students.
O’Tuathaigh et al., 2019, Ireland [72]	Medical students' empathy and attitudes towards professionalism: Relationship with personality, specialty preference and medical programme	To examine how empathy, personality, and background factors might impact students’ attitudes towards professionalism in medicine	Prospective cross-sectional questionnaire-based study	241 medical students	-/49.2% F	JSE, NEO-FFI, Attitudes towards professionalism scale	Empathy and personality factors may act as determinants of students’ attitudes.
Ferguson et al., 2003 UK [78]	Pilot study of the roles of personality, references, and personal statements in relation to performance over the five years of a medical degree	To compare the power of three traditional selection procedures (A levels, personal statements, and references) and one non-traditional selection procedure (personality) to predict performance over the five years of a medical degree	Prospective observational study	176 entrants	19.7 ± 2.11 SD/58% F	A level points score, Personal statement and reference coding	Simple quantification of the personal statement should aid selection. Personality factors, in particular conscientiousness, need to be considered and integrated into selection procedures.
Busato et al., 1998 Netherlands [79]	The relation between learning styles, the Big Five personality traits and achievement motivation in higher education	To investigate the relation between and achievement motivation	Prospective observational study	900 university students	-/-	ILS, 5PFT, PMT	Personality is related to learning style.
Woolf et al., 2013 UK [80]	The mediators of minority ethnic underperformance in final medical school examinations	To investigate whether demographic and psychological factors mediate the relationship between ethnicity and final examination scores	Prospective observational study	703 medical students	23/39% M	NEO-PI-R, Study Process Questionnaire, GHQ, Biggs Study Process Questionnaire	Ethnic differences in the final year performance of medical students are not due to differences in psychological or demographic factors.
Saleem et al., 2011 Canada [83]	Antecedents of computer self-efficacy: A study of the role of personality traits and gender	To investigate the relationships between stable personality traits and gender with computer self-efficacy	Prospective study	143 non-users of a self-checkout library system	-/53.9% F	BFI, 10-point Likert scale	Neuroticism, extraversion, and agreeableness are significantly related to computer self-efficacy for women but not for men.
Sulea et al., 2015 Canada [84]	Engagement, boredom, and burnout among students: Basic need satisfaction matters more than personality traits	To examines the relations between three different kinds of well-being and personality, and evaluate whether basic need satisfaction has an incremental contribution over personality in explaining these types of well-being	Prospective observational study	255 students	21.74 ± 2.42 SD/83.1% F	UWES-S, MBI-SS, UBORS, Mowen's Personality Scale, NSWS	Personality factors play a role in well-being, but that the fulfillment of the needs for autonomy, competence, and relatedness is of additional importance.
Yildiz Dura et al., 2022 Turkey [86]	Role of personality traits in collaborative group works at flipped classrooms	To research the relationship between academic success and personality traits within a collaborative flipped classroom model	Prospective observational study	167 students	-/63.5% F	Likert Self-description Form, Motivated Strategies for Learning Questionnaire, Big Five Personality Traits Scale	Extraversion from personality traits is the strongest predictor of academic performance in flipped classrooms.
Komarraju et al., 2011 USA [87]	The Big Five personality traits, learning styles, and academic achievement	To research the relationships between the Big Five personality traits, learning styles, and academic achievement	Prospective study	308 undergraduates	-/52.3% F	NEO-FFI, ILP	Personality and learning styles are both likely to play significant roles in influencing academic achieve- ment.
Ratnawat et al., 2019 India [88]	Association between personality factors and early employment of mothers in medical undergraduates	To explore the association of mother's employment in the initial period of life and personality traits in MBBS students	Prospective study	200 MBBS students	-/-	BFI	Early employment in mother was associated with high extraversion, agreeableness, and openness in MBBS students.
Stacey et al., 2015 USA [89]	Noncognitive Indicators as Critical Predictors of Students' Performance in Dental School	To assess the signiicance of noncognitive indicators measured by the version of the Neuroticism-Extraversion-Openness Personality Inventory (NEO PI) known as the NEO-PI-3, determine the place in the curriculum when these indicators’ impact was most inluential, and compare their inluence with that of the cognitive indicators.	Prospective observational study	292 students	-/ 62% M	NEO-PI-3	The implications of noncognitive predictors for dental education are discussed including the challenge to identify and then weight the indicators, whether to include them as admissions criteria, how to assess their impact as compared with cognitive measures, the necessity of standardization of assessment, and if and when to evaluate their relevance to professional practice.
Chamberlain et al., 2005 Canada [90]	Personality as a predictor of professional behavior in dental school: comparisons with dental practitioners	To examine the use of personality measures to predict the success of dental students in clinical and academic courses and to compare their personality profiles to those of dental practitioners	Prospective observational study	87 dental students 130 dental practitioners	25 ± 2.92 SD/56% F —dental students 47 ± 11.13 SD/70% M —dental practitioners	DAT, NEO-PI-R, SPS, GPA	Conscientiousness and Neuroticism, and to a lesser extent Agreeableness, were significant predictors of both first-year academic performance and professional behavior.
Smithers et al., 2004 Canada [91]	What predicts performance in Canadian dental schools?	To examine the validity of both cognitive and noncognitive factors used for selection to Canadian dental schools	Prospective observational study	216 dental students	25.9 ± 3.45 SD/54% F	DAT, NEO-PI-R, CDA, GPA	The Dental Aptitude Test is a good predictor of preclinical academic success, with prediction declining when clinical components of the program are introduced into the criterion.
Jaber et al., 2022 UAE [92]	Does General and Specific Traits of Personality Predict Students' Academic Performance?	To examine General and Specific Traits of Personality Predict Students' Academic Performance?	Prospective observational study	170 dental students	24/60% F	BFI, Weighted GPA , Weighted GPA of the Clinical Dentistry Course, NEO-PI-R	Personality profile is a substantial predictor of academic performance and likely to help select future intakes of students, although a prospective study would be required for a definite answer to this question.
Poole et al., 2007 Canada [93]	Predicting performance in Canadian dental schools: the new CDA structured interview, a new personality assessment, and the DAT	To verify whether the new CDA structured interview, new personality assessment and the DAT can predict the performance of Canadian dental schools	Prospective observational study	373 dental students	24.32 ± 2.73 SD/51.3% F	DAT, CDA, NEO-PI-R, weighted GPA	Combination of scores from the DAT, a valid measure of personality, and a well-designed structured interview will provide the best prediction of those applicants who will do well in both the academic and clinical aspects of dental school.
Teclessou et al., 2021 Togo [94]	Factors influencing student's specialty choices in Lome faculty of medicine (Togo)	To determine the factors influencing the choice of specialty among students at the Faculty of Health Sciences of the University of Lomé (FSS-UL).	descriptive cross-sectional study	251 participants	29.3/77.27% M	_	Factors influencing the choice of certain specialty were balance between family and professional life; financial support to studies, the remuneration opportunities related to the specialty, access to university career.
Haviland et al., 2011 USA [95]	Student mistreatment in medical school and planning a career in academic medicine	To determine whether a perception of having been mistreated in medical school had an association with planning a full-time career in academic medicine.	Prospective observational study	66394 participants	-/-	AAMC’s GQ	A perception of having been mistreated in medical school is related to students' career choices.
Lydon et al., 2015 Irish [96]	Medical speciality choice: does personality matter?	To examine whether personality differed based upon gender, level of training or medical speciality	Prospective observational study	200 physicians and 134 medical students	-/49.3%	NEO-FFI	There is no unique personality profile associated with medical practice, or medical speciality.
Mehmood et al., 2013 Kingdom of Saudi Arabia [97]	Personality types and specialist choices in medical students	(1) What is the influence of gender on the personality profiles of medical students? (2) What are the personality profiles of students categorized according to their preferred specialist choices? (3) What are the preferred career choices of students categorized according to the stage of their medical education?	cross-sectional study	590 students	-/-	ZKPQ-S	Different personality types have distinct preferences in medical students' choice of careers. Personality and specialty choice research can enhance career counselling of medical students and fresh graduates.
Legend: 5PFT—vijf persoonlijkheids-factoren test; A level— Advanced level; AAMC— Association of American Medical Colleges; AS—Asperger Syndrome; BCI—Basic Character Inventory; BFI—Big Five Inventory; BFI-K-10— The Korean version of Big Five Inventory; BFMM—the Big Five Mini-Markers; BMI—Body Mass Index; CDA—Canadian Dental Interview; CES-D—Center for Epidemiologic Studies-Depression scale; CIDI-S…
